# Supplementary material for: Precise modulation of BRG1 levels reveals features of mSWI/SNF dosage sensitivity
Source: Nat Genet. 2025 Aug 22;57(9):2250–63. doi: 10.1038/s41588-025-02305-z (PMC12425804; doi:10.1038/s41588-025-02305-z)
Supplement: Supplementary file 3 — Supplementary Table 1. List of single guide RNAs used in this study. Supplementary Table 2. List of primer sequences used in this study for PCR and RT–qPCR. Supplementary Table 3. List of antibodies and related information used in this study. Supplementary Table 4. List of public datasets used in the study and their GSE accession codes. [file 41588_2025_2305_MOESM3_ESM.xlsx]

## Sheet: Table S1
Supplemental Table 1: List of sgRNAs used in this study
Gene	Target	Sequence	PAM
Brg1 (Smarca4)	Mouse	TTGGCTGGGACGAGCGCCTC	GGG
Snf2h (Smarca 5)	Mouse	TTTGTCTTATAATCACTAAC	TGG
BRM (SMARCA2) #1	Human	AATAGCGCGTAGTAGTTCGG	GGG
BRM (SMARCA2) #2	Human	AGGAGGCGAAGCGAAAACGG	AGG
BRM (SMARCA2) #3	Human	AGGCTCTTGCTACTGAACAC	TGG
BRM (SMARCA2) #4	Human	TGGTCCAGCTATGTCCACCA	GGG

## Sheet: Table S2
Supplemental Table 2: List of primer sequences used in this study for PCR and RT-qPCR
Gene	Target	Sequence	Uses
BRM (SMARCA2)-Common-F	Human	CAAACAGCTTTGGTGCCACT	genotyping
BRM (SMARCA2)-WT-R	Human	CCTGGAGCAGAGAAACTGCG	genotyping
BRM (SMARCA2)-KO-R	Human	ACAGAATTTAAGGCTGAGCA	genotyping
GAPDH-F	Human	ACCCACTCCTCCACCTTTGAC	qPCR
GAPDH-R	Human	GTTGCTGTAGCCAAATTCGTTGT	qPCR
MYC-F	Human	GGATTTTTTTCGGGTAGTGGAA	qPCR
MYC-R	Human	ACCGAGTCGTAGTCGAGGTCAT	qPCR
KRAS-F	Human	TCCCAGGTGCGGGAGAGA	qPCR
KRAS-R	Human	GCTGTATCGTCAAGGCACTCT	qPCR

## Sheet: Table S3
Supplemental Table 3: List of antibodies and related information used in this study
Antigen	Host	Vendor	Catalog number	Lot#	Application	Note
BRG1	Rabbit	Abcam	ab110641	GR3375498-11	Co-IP, WB, IF	1.4 ug (Co-IP), 1:1000 (WB), 1:1000 (IF), 1:100 (C&R)
SNF2H	Rabbit	Abcam	ab72499	GR255705-60	WB	1:1000 (WB)
BRD9	Rabbit	Bethyl Laboratories	A303-781A	3	WB	1:1000 (WB)
PBRM1	Rabbit	Bethyl Laboratories	A301-591A	5	WB	1:1000 (WB), used for quantification
MED1	Rabbit	Bethyl Laboratories	A300-793A-T	11	C&R	1:100 (C&R)
Normal Rabbit IgG	Rabbit	Cell Signaling Technology	2729S	11	Co-IP	1.4 ug (Co-IP)
BRM	Rabbit	Cell Signaling Technology	11966T	5	WB	1:1000 (WB), 1:100 (C&R)
HA-Tag	Rabbit	Cell Signaling Technology	3724S	11	C&R	1:100 (C&R)
HA-Tag	Mouse	Cell Signaling Technology	2367S	5	WB	1:1000 (WB)
H3K4me1	Rabbit	Cell Signaling Technology	5326T	7	C&R	1:100 (C&R)
H3K4me3	Rabbit	Cell Signaling Technology	9727S	6	C&R	1:100 (C&R)
ARID1A	Mouse	Novus Biologicals	NBP2-61623	MAB-03564	WB	1:1000 (WB)
HDAC1	Mouse	Novus Biologicals	NBP2-52937	MAB-03647	WB	1:1000 (WB)
H3K27ac	Rabbit	Sigma-Aldrich	07-360	3935826	C&R	1:100 (C&R)
Tubulin rhodamine-conjugated	N/A	Bio-rad	12004165	64512248	WB	1:10000 (WB)
Rabbit IgG HRP-conjugated	Goat	Invitrogen	31460	RB230194	WB	1:5000 (WB)
Mouse IgG HRP-conjugated	Goat	Invitrogen	31430	QD216575	WB	1:5000 (WB)
Rabbit IgG Alexa 647-conjugateed	Goat	Invitrogen	A21245	1660844	WB	1:10000 (WB)
Mouse IgG Alexa 800-conjugateed	Goat	Invitrogen	A32730	XA336885	WB	1:10000 (WB)
Rabbit IgG Alexa 488-conjugateed	Goat	Invitrogen	A11008	2521157	IF	1:500 (IF)
Co-IP: Co-Immunoprecipitation
WB: Western Blotting
IF: Immunofluorescence
C&R: CUT & RUN

## Sheet: Table S4
Supplemental Table 4: List of used public datasets and their GSE numbers
mESC H3K27ac, OCT4 and p300 ChIP-seq	Buecker et al.	GEO: GSE56098
mESC H3K4me1 ChIP-seq	Bleckwehl et al.	GEO: GSE155062
mESC CTCF ChIP-seq	Stadler et al.	GEO: GSE30203
mESC NFYA ChIP-seq	Oldfield et al.	GEO: GSE56839
mESC MED1 and Pol II ChIP-seq	De Dieuleveult et al.	GEO: GSE64825
mESC SOX2 and NANOG ChIP-seq	Whyte et al.	GEO: GSE44286
mESC KLF4 and STAT3 ChIP-seq	Chen et al.	GEO: GSE11431
BEAS-2B CTCF ChIP-seq	Jose et al.	GEO: GSE56051
ATAC-seq from control and BRG1-KO mESCs	King and Klose	GEO: GSE87819
ATAC-seq from control and NFYA-KD mESCs	Oldfield et al.	GEO: GSE115110
ATAC-seq from control and BRM014 treated mESCs	Martin et al.	GEO: GSE198517
