# Supplementary material for: Precise modulation of BRG1 levels reveals features of mSWI/SNF dosage sensitivity
Source: Nat Genet. 2025 Aug 22;57(9):2250–63. doi: 10.1038/s41588-025-02305-z (PMC12425804; doi:10.1038/s41588-025-02305-z)
Supplement: Supplementary file 5 — Statistical source data for Figs. 1, 2, 5 and 6 and Extended Data Figs. 1 and 7–9. [file 41588_2025_2305_MOESM5_ESM.xlsx]

## Sheet: Fig.1b
Local Bg. Corr. Vol.		0 nM	0.1 nM	0.3 nM	1 nM	3 nM	10 nM	100 nM
rep1	Tubulin	10328736	10259806	10200770	10207894	9941708	9924288	10928827
rep1	Brg1	10728140	9888263	7504188	4398700	3083748	1223675	152500
rep2	Tubulin	11872450	11285154	10776848	10842088	11881034	12566439	11769207
rep2	Brg1	11080818	8768675	8166416	6370189	2410792	1245971	158748
rep3	Tubulin	9547931	8923698	9453069	8178816	9402333	9658512	9909041
rep3	Brg1	7929398	7286018	5875247	2164650	1732199	879937	109820
rep4	Tubulin	10712784	10850781	9791995	7561932	8785618	9725368	9652825
rep4	Brg1	8259804	8214598	5147966	3079709	1787517	915224	175253
rep5	Tubulin	6771379	11535589	10176267	9402064	11582532	10962105	10596309
rep5	Brg1	4705474	8108416	5602536	2390297	2047333	572930	176513
rep5	Tubulin	11795864	10622031	12873984	11896908	11981023	12339778	12354827
rep5	Brg1	4236328	4481696	3921984	3638723	1790872	739482	509226
Average		1	0.97	0.78	0.52	0.28	0.12	0.03
SE		0	0.032	0.036	0.082	0.031	0.013	0.017

## Sheet: Fig.1j&4c,g
Fig. 1j
CUT&RUN
Genomic position	0nM-1	0nM-2	03nM-1	03nM-2	1nM-1	1nM-2	3nM-1	3nM-2	10nM-1	10nM-2	100nM-1	100nM-2
chr2 53146391 53147475	0.998337	1.00166	0.878105	1.16997	1.00982	0.825738	0.684005	0.414042	0.252151	0.277998	0.142917	0.0679817
chr4 51868709 51869138	1.0017	0.998302	0.728587	0.513256	0.512536	0.365497	0.191731	0.22352	0.0491629	0.0831472	0.0544031	0.0258781
Fig. 4c
CUT&RUN
Genomic position	0nM-1	0nM-2	03nM-1	03nM-2	1nM-1	1nM-2	3nM-1	3nM-2	10nM-1	10nM-2	100nM-1	100nM-2
chr4 119001597 119001993	0.981966	1.01803	0.583675	0.730122	0.399687	0.370968	0.260694	0.157804	0.0985841	0.0326467	0.0587418	0.0419129
chr17 7529161 7529544	0.99554	1.00446	0.796325	0.828105	0.543681	0.566509	0.199394	0.265534	0.0828271	0.0594287	0.0305518	0.0290654
ATAC-seq
Genomic position	0nM-1	0nM-2	03nM-1	03nM-2	1nM-1	1nM-2	3nM-1	3nM-2	10nM-1	10nM-2	100nM-1	100nM-2
chr4 119001597 119001993	0.836699	1.16272	0.643393	0.816503	0.493364	0.510675	0.271495	0.401039	0.372187	0.0986728	0.0778996	0.108771
chr17 7529161 7529544	0.819403	1.1803	0.823975	0.96908	0.76164	0.853511	0.672038	0.714091	0.612913	0.621014	0.206419	0.202191
Fig. 4g
Genomic position	0nM-1	0nM-2	03nM-1	03nM-2	1nM-1	1nM-2	3nM-1	3nM-2	10nM-1	10nM-2	100nM-1	100nM-2
chr7 30197379 30198320	1.00473	0.995073	0.923582	0.852092	0.884939	0.601874	0.587383	0.62023	0.598976	0.523621	0.352623	0.286929

## Sheet: Fig.2b
CUT&RUN						ATAC-seq
	CEs	sample	value	groups			CEs	sample	value	groups
1	insulator	0.3n_rep1	0.627302	0.3 nM		1	insulator	Ctrl_rep1	0.892504	0 nM
2	Enhancer	0.3n_rep1	0.595988	0.3 nM		2	Enhancer	Ctrl_rep1	0.865726	0 nM
3	Promoter	0.3n_rep1	0.631619	0.3 nM		3	Promoter	Ctrl_rep1	0.952618	0 nM
4	insulator	100n_rep1	0.146654	100 nM		4	insulator	100n_rep1	0.888701	100 nM
5	Enhancer	100n_rep1	0.136292	100 nM		5	Enhancer	100n_rep1	0.559914	100 nM
6	Promoter	100n_rep1	0.127145	100 nM		6	Promoter	100n_rep1	1.00665	100 nM
7	insulator	10n_rep1	0.189183	10 nM		7	insulator	10n_rep1	0.90914	10 nM
8	Enhancer	10n_rep1	0.152626	10 nM		8	Enhancer	10n_rep1	0.652122	10 nM
9	Promoter	10n_rep1	0.18057	10 nM		9	Promoter	10n_rep1	0.990187	10 nM
10	insulator	1n_rep1	0.542119	1 nM		10	insulator	1n_rep1	0.871666	1 nM
11	Enhancer	1n_rep1	0.445152	1 nM		11	Enhancer	1n_rep1	0.711026	1 nM
12	Promoter	1n_rep1	0.542498	1 nM		12	Promoter	1n_rep1	1.01881	1 nM
13	insulator	3n_rep1	0.330187	3 nM		13	insulator	3n_rep1	0.871785	3 nM
14	Enhancer	3n_rep1	0.251543	3 nM		14	Enhancer	3n_rep1	0.638321	3 nM
15	Promoter	3n_rep1	0.323235	3 nM		15	Promoter	3n_rep1	0.988142	3 nM
16	insulator	Ctrl_rep1	1	0 nM		16	insulator	0.3n_rep1	0.901676	0.3 nM
17	Enhancer	Ctrl_rep1	1	0 nM		17	Enhancer	0.3n_rep1	0.8138	0.3 nM
18	Promoter	Ctrl_rep1	1	0 nM		18	Promoter	0.3n_rep1	1.02617	0.3 nM

## Sheet: Fig.5d-g&ExFig.1a&7c
	NAME	0nM-1	0nM-2	03nM-1	03nM-2	1nM-1	1nM-2	3nM-1	3nM-2	10nM-1	10nM-2	100nM-1	100nM-2
Fig.5d	Optn	10.99	9.85	9.37	7.43	5.86	5.98	2.84	2.2	1	0.76	0.28	0.61
Fig.5d	Bmp4	10.16	9.16	10.55	9.51	9.29	9.68	9.36	10.8	5.1	6.4	2.94	1.8
Fig.5e	Pou5f1	535.207	583.439	563.491	605.001	633.995	578.589	683.864	566.877	562.123	575.234	532.488	487.645
Fig.5e	Sox2	62.6497	59.8425	59.4744	56.3068	58.5413	59.5207	57.8862	58.2599	64.9367	71.1289	69.7286	74.3546
Fig.5e	Nanog	221.687	225.654	261.225	251.263	267.179	248.355	324.23	284.411	324.283	369.42	332.118	329.013
Fig.5e	Klf4	81.0173	88.1202	89.0024	87.3483	88.3269	81.2582	100.031	80.9829	91.2636	106.931	106.469	104.959
Fig.5e	Esrrb	118.93	125.472	119.515	129.743	123.691	118.358	135.917	113.314	118.315	119.41	117.084	107.032
Fig.5e	Tbx3	38.5541	38.7419	40.3722	37.7872	35.7112	32.4592	34.5786	31.2427	30.2019	31.5543	21.9767	24.7189
Fig.5e	Tcl1	15.4601	12.8088	14.4115	13.0295	9.74648	8.41113	8.75499	8.43819	2.95103	4.44488	2.24428	1.39352
Fig.5f	Myc	23.348	23.7239	25.5872	24.7973	38.177	35.7633	42.6361	40.1191	45.6206	50.0155	44.799	47.8651
Fig.5g	AIMP2	26.4141	27.5618	30.0825	27.5016	32.3928	31.7668	35.4672	25.246	22.204	25.6985	29.3839	27.0167
Fig.5g	BYSL	18.0813	17.1168	16.0627	19.0595	17.9541	17.5	19.8074	17.8315	16.0416	17.9796	17.5482	18.3091
Fig.5g	CBX3	96.3956	101.783	105.029	103.573	104.955	93.8655	91.8145	88.178	95.6174	95.8786	92.29	96.1201
Fig.5g	CDK4	226.671	241.569	241.2	248.27	260.041	225.135	282.298	234.328	243.451	255.915	260.557	231.177
Fig.5g	DCTPP1	113.292	125.473	128.362	132.723	139.678	141.015	140.362	124.304	153.529	124.54	149.184	139.123
Fig.5g	DDX18	46.5141	48.3118	48.7113	53.209	48.9577	50.1441	51.3912	52.2964	51.6061	51.973	49.3501	55.7058
Fig.5g	DUSP2	1.11999	1.29909	0.64484	0.10657	0.520264	0.775518	0.530116	0.422624	0.598596	1.35242	1.86234	1.41333
Fig.5g	EXOSC5	29.9798	28.6957	29.4519	37.593	31.2447	33.0653	38.25	31.2641	33.3023	28.092	33.179	31.0494
Fig.5g	FARSA	38.2803	35.449	37.3644	37.3333	41.8823	38.0758	39.1582	40.9386	41.1276	37.2878	41.0957	41.6166
Fig.5g	GNL3	124.829	119.348	127.64	119.724	132.169	123.215	134.628	131.827	129.137	130.842	129.177	132.272
Fig.5g	GRWD1	27.0237	36.3837	34.5589	38.2575	35.9375	36.2846	40.6992	34.5139	39.3794	33.6516	39.1664	32.9773
Fig.5g	HK2	101.995	101.718	102.107	101.781	98.6134	95.1166	96.1072	86.4529	81.2819	80.7693	80.9222	71.3115
Fig.5g	HSPD1	257.072	256.05	292.156	257.685	267.914	253.567	269.143	253.128	261.998	294.561	273.789	281.714
Fig.5g	HSPE1	202.065	231.372	224.837	220.029	238.507	217.913	240.398	214.135	215.019	240.048	218.627	221.19
Fig.5g	IMP4	29.6665	30.2668	35.335	31.818	29.5692	33.1969	37.0894	35.4977	36.1745	35.7567	33.4211	37.1856
Fig.5g	IPO4	30.0192	29.6418	31.2052	33.1396	31.7506	30.4923	35.6298	31.4823	32.3201	30.0973	34.4913	29.9903
Fig.5g	LAS1L	56.0483	58.7839	58.0305	57.213	56.9568	56.7848	59.9064	56.4604	54.4867	55.1311	58.7481	53.6342
Fig.5g	MAP3K6	0.646339	0.559727	1.16383	0.636716	0.66053	0.325787	0.841298	0.23672	0.521556	0.631265	0.734055	1.2063
Fig.5g	MCM4	92.0784	96.9038	100.924	97.3376	97.4776	87.3177	103.781	94.7878	98.4991	108.425	101.356	100.125
Fig.5g	MCM5	141.952	157.129	158.681	153.539	152.505	148.689	157.163	147.9	153.165	145.309	151.981	154.844
Fig.5g	MPHOSPH10	56.0357	59.1823	63.8867	58.8864	58.0306	55.9868	57.3571	55.9746	59.3785	63.5166	58.4619	57.1915
Fig.5g	MRTO4	56.3586	57.3083	62.2063	58.4223	63.9648	65.0095	66.1283	72.9637	67.5687	71.9808	73.5143	69.178
Fig.5g	MYBBP1A	218.72	233.674	231.504	232.49	245.073	229.196	254.016	224.35	230.625	228.77	234.942	221.147
Fig.5g	MYC	23.348	23.7239	25.5872	24.7973	38.177	35.7633	42.6361	40.1191	45.6206	50.0155	44.799	47.8651
Fig.5g	NDUFAF4	8.66339	8.90344	8.09133	8.07082	8.43642	8.76658	9.21018	6.68368	7.64441	10.2422	7.46677	8.00513
Fig.5g	NIP7	61.6591	58.1368	61.691	60.3452	61.6665	65.3284	65.7152	68.7962	72.2937	66.7921	71.0098	69.7046
Fig.5g	NOC4L	36.0345	33.8598	32.6633	35.4333	35.3394	33.5389	37.0182	29.2605	33.646	31.3905	33.0045	35.5681
Fig.5g	NOLC1	106.171	111.923	118.284	119.031	125.039	125.778	131.585	129.345	133.674	130.656	138.536	127.419
Fig.5g	NOP16	45.0329	49.6995	43.8239	46.9362	49.4198	49.7501	53.5462	47.2236	51.2937	47.8488	50.6844	48.324
Fig.5g	NOP2	125.549	139.126	141.275	141.337	140.822	144.53	155.081	129.892	145.298	140.778	153.873	140.611
Fig.5g	NOP56	208.034	201.874	199.218	208.1	208.692	217.85	206.737	205.232	208.102	212.374	219.082	221.523
Fig.5g	NPM1	1033.42	1019.72	1112.79	1026.15	1080.31	1037.14	1167.52	1014.66	1062.3	1159.92	1105.86	1076.45
Fig.5g	PA2G4	253.207	254.031	271.563	276.655	290.749	282.546	307.893	282.998	296.094	302.094	309.063	300.219
Fig.5g	PES1	50.7634	58.4871	60.5126	57.3387	70.1538	61.6402	71.6001	63.9526	67.3745	70.9109	66.1332	63.5744
Fig.5g	PHB	67.8559	64.5308	64.6657	62.7805	67.6612	67.3951	74.3777	64.0474	68.4628	65.7843	72.2095	60.4696
Fig.5g	PLK1	48.0836	49.1738	53.9909	54.32	49.445	46.9904	49.6415	41.9037	43.8908	47.7606	42.2498	44.7834
Fig.5g	PLK4	26.4272	28.6724	24.9047	28.9734	28.6687	24.0115	28.9577	26.0741	28.2158	38.0434	31.9043	32.1892
Fig.5g	PPAN	69.1102	75.2795	78.1524	77.3926	86.5465	80.9116	77.7653	78.9794	82.6911	75.9524	88.5604	77.8092
Fig.5g	PPRC1	57.4267	61.7887	63.369	62.8695	66.5854	61.9139	67.0202	64.1557	63.3804	68.1905	69.6237	67.3734
Fig.5g	PRMT3	38.4285	39.1417	36.3117	39.9459	38.395	34.7015	44.2615	32.1348	31.7667	38.1513	32.2729	35.6142
Fig.5g	PUS1	21.1273	21.5068	22.0244	22.479	22.6618	21.5282	26.3637	20.2931	20.1884	21.5497	18.1864	18.4375
Fig.5g	RABEPK	8.06856	10.2686	8.98472	6.96034	10.7829	9.28597	10.6177	9.84489	8.7748	9.02924	11.0821	8.61539
Fig.5g	RCL1	52.6293	49.8601	50.0554	52.5039	54.6252	53.4137	50.3077	45.606	51.4794	52.7939	45.0308	46.2934
Fig.5g	RRP12	22.8044	23.3547	26.2448	25.0264	27.8258	26.7586	32.0655	27.3443	32.3964	29.21	31.7756	29.7189
Fig.5g	RRP9	45.0169	54.176	51.4774	56.6542	59.9165	59.3922	69.6171	53.61	63.7494	62.7611	67.5277	62.2756
Fig.5g	SLC19A1	8.75399	8.52406	8.58545	8.36902	8.52354	6.30019	10.4973	9.15556	9.45565	9.38461	11.347	10.1148
Fig.5g	SLC29A2	7.72742	7.71493	5.62529	8.78539	8.30555	7.67435	12.9197	10.5073	9.46467	11.503	12.1846	10.5679
Fig.5g	SORD	1.6773	1.21676	2.46327	1.67927	2.68299	1.52752	3.03755	2.34595	3.21557	1.85661	2.59368	3.3261
Fig.5g	SRM	86.464	88.6354	105.147	98.6802	111.435	98.7389	122.717	112.509	124.105	132.232	143.579	137.019
Fig.5g	SUPV3L1	20.7477	16.6422	19.6447	18.7582	22.7529	20.2131	21.2638	20.2424	23.3014	23.9575	22.624	24.2619
Fig.5g	TBRG4	37.682	40.589	42.545	39.1663	42.6391	39.8242	43.0367	40.1374	46.1792	42.2911	42.6108	43.1898
Fig.5g	TCOF1	120.077	121.763	121.788	126.427	125.768	116.018	127.992	111.346	113.403	115.856	111.132	103.389
Fig.5g	TFB2M	6.32582	7.66162	6.74825	5.98718	7.35877	7.04793	7.62074	7.05315	8.24252	6.48062	7.18029	8.67414
Fig.5g	TMEM97	23.1106	21.7118	25.9598	19.5327	19.3239	21.8858	25.4165	27.5728	21.313	22.7084	20.4702	18.3804
Fig.5g	UNG	36.2162	39.7855	37.4817	38.7291	39.8213	42.5593	44.1748	44.0218	47.1101	42.9573	43.1081	45.2556
Fig.5g	UTP20	47.6817	50.0201	48.4203	49.3217	56.8691	52.644	59.2231	55.2868	58.054	60.006	59.8451	58.8737
Fig.5g	WDR43	100.181	110.462	112.954	111.855	118.68	106.339	127.603	101.283	107.614	123.946	114.368	110.03
Fig.5g	WDR74	40.2273	44.5847	46.7948	45.8288	56.7717	50.9367	53.0737	56.2266	51.4833	58.9158	60.4821	53.9947
ExFig.1a	Smarca4	61.6227	63.1176	62.7821	67.3659	67.6229	61.3765	71.567	62.9539	64.837	67.6382	72.1231	71.1413
ExFig.1a	Smarca2	1.19103	0.743875	0.371441	0.793306	0.580925	0.541212	0.528505	0.646054	0.663085	0.779023	0.797682	0.751485
ExFig.7c	Bmi1	2.93361	4.13889	4.74162	4.4619	5.66813	4.62602	6.98067	6.27869	7.41084	8.82836	8.52387	7.08991
ExFig.7c	Lmx1b	0.270288	0.265277	0	0	0.414334	0.25734	0.175908	0.280478	0.529685	0.598364	1.37328	0.401987
ExFig.7c	HoxD10	0	0	0	0.0932058	0	0	0.347727	0.184812	0.436274	0.689978	0.271465	0.353169
ExFig.7c	HoxD11	0.0391215	0.115189	0.0412946	0.0409477	0.119941	0.148989	0.254609	0.243578	0.268333	0.476339	0.357784	0.659414
ExFig.7c	HoxD13	0.597126	0.130235	0.700329	0.625001	0.33902	0.505351	1.03632	1.10158	1.30021	1.76256	1.75291	1.84194
ExFig.7c	Pax6	0.0346021	0.0679212	0.109573	0.362173	0.176809	0.197667	0.450393	0.287253	0.33905	0.612817	0.984518	0.960626
ExFig.7c	Meis2	0.43789	0.613961	0.363169	0.392855	0.575363	0.416912	0.610685	0.681599	1.04202	1.03864	0.603885	0.837326
ExFig.7c	HoxA1	0.932242	0.849606	0.632589	1.18485	1.02076	1.14118	1.47346	1.17469	1.43544	1.32673	2.16528	2.24478
ExFig.7c	HoxA5	0	0	0.0926434	0	0.089695	0.167127	0.114242	0.455385	0.515998	0.0971504	0.445933	0.522133
ExFig.7c	HoxB3	0.0442732	0.130357	0	0	0.0452452	0.126457	0.288138	0.0918847	0.130144	0.049006	0.179955	0.043897
ExFig.7c	HoxB4	0.192604	0.189033	0.0677676	0.0671983	0.0656109	0.0611257	0.167133	0.266487	0.251631	0.142129	0.391434	0.0636558
ExFig.7c	HoxB7	0	0.764475	0.548122	0.815275	0.530678	0.3708	0.675908	0.942995	0.890426	0.718484	0.52767	0.514864
ExFig.7c	HoxB13	0.125469	0.123143	0.397315	0.131326	0.256447	0.477832	0.816573	0.520797	1.96706	0.97217	0.892477	0.870818
				0nM vs	0.3	1	3	10	100
			Myc ttest	ttest(2 samples)	#DIV/0!	#DIV/0!	#DIV/0!	#DIV/0!	#DIV/0!
					ns	**	**	**	**

## Sheet: Fig.6a&ExFig.8h
Local Bg. Corr. Vol.		0 nM	10 nM	30 nM	50 nM	100 nM	1,000 nM		Local Bg. Corr. Vol.		0 nM	10 nM	30 nM	50 nM	100 nM	1,000 nM
rep1	Tub	11815887	11021503	9620964	10778748	10165731	10186233		rep1	Tub	9673360	9501957	8901607	9874226	10326869	10705090
rep1	BRG1	7636671	5337770	2635418	1930774	990718	152104		rep1	PBRM1 (Rb)	9556957	7150242	4701416	3061696	2226651	825146
rep2	Tub	11991131	11762302	11144502	13120460	11525237	10592030		rep2	Tub	9253740	11187289	10059650	11846211	10966628	11592767
rep2	BRG1	7883240	6293958	3122500	2166482	1035315	204774		rep2	PBRM1 (Rb)	7583764	9623335	5656318	5178552	3140109	562941
rep3	Tub	9663516	9540795	8474000	7797380	7989703	7664824		rep3	Tub	8181595	9818670	9460382	8570049	8749834	9207796
rep3	BRG1	6595778	4030821	1858580	1252111	683265	197512		rep3	PBRM1 (Rb)	5585421	6143215	2936803	2572599	1707302	912865
rep4	Tub	11400900	10049411	9934187	7448419	8303503	8622793		rep4	Tub	10686697	8996326	9514163	7997264	9584530	8139479
rep4	BRG1	6765294	3094213	1980969	893591	632821	164814		rep4	PBRM1 (Rb)	8473196	5538668	4293176	2130622	1946923	745322
average		1	0.68	0.38	0.24	0.14	0.03		average		1	0.88	0.56	0.41	0.28	0.1
SE		0	0.07	0.03	0.02	0.01	0		SE		0	0.07	0.05	0.05	0.03	0.02

## Sheet: Fig.6k&ExFig.9h
Cq	MYC	MYC	MYC	KRAS	KRAS	KRAS	GAPDH	GAPDH	GAPDH	PTEN	PTEN	PTEN	VIM	VIM	VIM
	rep1	rep2	rep3	rep1	rep2	rep3	rep1	rep2	rep3	rep1	rep2	rep3	rep1	rep2	rep3
0nM-1	20.7215	20.6886	20.7342	22.2433	22.2079	22.2307	16.2189	16.2276	16.2861	22.1866	22.316	22.3837	15.5459	15.5667	15.5764
10nM-1	20.245	20.2595	20.3176	21.7298	21.7514	22.3063	16.3661	16.4278	17.0906	21.968	21.9643	22.2008	15.522	15.573	15.7423
30nM-1	19.597	19.6123	20.4189	22.3257	22.2942	22.3194	16.8749	16.8626	16.2252	21.9387	22.0134	21.9833	15.6642	15.7229	15.7053
50nM-1	19.5287	19.7469	20.3642	22.582	21.9129	22.5898	17.1138	17.1876	16.8313	22.1557	22.1402	22.1994	15.8072	15.8322	15.9
100nM-1	20.0048	19.4056	20.0226	22.2164	21.6976	22.149	16.6559	16.7691	16.7307	21.9681	21.9146	21.979	15.678	15.6142	15.6949
1000nM-1	20.1152	20.9562	20.7233	23.6639	23.9631	23.8756	17.8364	17.5447	17.9266	23.3043	23.4	23.4956	16.2295	16.0889	15.9653
0nM-2	20.9363	21.1705	21.3362	22.7573	22.6412	22.6607	17.2479	17.3711	17.3221	22.2765	22.2501	22.35	15.8515	15.7894	15.9529
10nM-2	20.1997	20.9989	20.9795	22.7601	22.5404	22.9403	17.4449	17.0297	17.622	22.4532	22.547	22.5865	16.0782	16.0408	16.1499
30nM-2	19.7708	20.3898	20.4325	22.5051	22.5493	22.9906	17.0713	16.996	17.1378	22.1695	22.1397	22.2364	15.7833	15.7546	15.8177
50nM-2	19.9261	20.0073	19.9812	22.6619	22.6869	22.9836	16.754	17.4706	17.0958	22.2281	22.2881	22.3413	16.0514	16.092	16.1617
100nM-2	19.8362	19.9532	19.8586	22.5686	22.5598	22.0574	16.8599	16.7794	16.7609	22.3496	22.4294	22.5241	16.1062	16.0908	16.184
1000nM-2	19.7804	19.9622	19.9596	22.3245	22.3428	22.3294	17.3308	16.7468	17.2845	22.3098	22.3759	22.5031	15.5115	15.4987	15.5529
0nM-3	20.3895	21.1617	21.1916	22.5635	22.6256	23.0536	17.1405	17.0621	17.1433	22.3868	22.5055	22.5852	15.7755	15.8033	15.8327
10nM-3	20.9158	20.8156	20.8995	22.9126	22.755	22.7723	16.8125	17.0615	16.9962	22.4255	22.4886	22.6998	15.8151	15.9058	15.9303
30nM-3	20.354	19.9584	20.3849	22.2886	22.5818	22.5929	17.0617	16.9443	17.0915	22.2731	22.2865	22.4088	15.7893	15.8464	15.8532
50nM-3	20.2412	20.001	19.9648	22.8281	22.4624	22.714	17.5947	17.5689	17.8082	22.5158	22.6012	22.6596	16.3538	16.3774	16.4001
100nM-3	19.5105	19.4038	20.1524	23.0922	22.992	22.8864	17.2302	17.6987	17.6945	22.8805	22.8657	22.9438	16.4588	16.4459	16.4665
1000nM-3	20.3595	19.7324	20.471	22.6717	23.0558	22.5778	17.1629	17.2603	17.4378	22.9537	22.8955	23.0013	15.9439	15.9457	15.9643
WT_0nM-1	20.4859	20.3138	21.1516	22.3262	22.1111	21.8321	15.9932	16.2301	16.5159	21.8124	21.8346	21.9457	15.3147	15.3595	15.3927
WT_0nM-2	21.2753	21.3145	21.2709	22.4427	22.4414	22.5529	17.2858	17.354	17.2611	22.0869	22.1768	22.229	15.6994	15.6976	15.7342
WT_0nM-3	21.1678	21.1841	21.2447	22.296	22.3201	21.812	16.9118	16.8673	16.9607	21.9468	21.99	22.1383	15.5935	15.6449	15.641
WT_1000nM-1	20.6183	20.4823	20.5262	23.4529	23.5645	23.6121	17.3279	17.5891	17.3635	23.0168	23.1256	23.2662	15.9651	16.1137	15.9352
WT_1000nM-2	20.0195	20.1179	20.2398	22.4816	22.4706	22.4799	17.3524	17.2731	17.4065	22.2615	22.3756	22.4579	15.5506	15.5291	15.5516
WT_1000nM-3	20.0604	20.003	20.1494	22.2684	22.2046	22.3044	17.184	17.1445	17.1766	22.0936	22.1819	22.1475	15.3914	15.4899	15.4094
H358_WT_0nM-1	21.011	21.0547	20.9882	20.2296	20.2151	20.2071	17.1027	16.9526	17.3163	22.1541	22.1996	22.2374	17.8589	17.9201	17.9801
H358_WT_0nM-2	20.6045	20.6635	20.6512	19.764	19.8415	19.6508	17.1989	17.2899	16.9388	21.5795	21.659	21.6551	17.297	17.3454	17.3824
H358_WT_0nM-3	20.6554	21.1343	20.8046	20.0458	20.0799	20.088	17.2682	17.1206	16.9738	21.7507	21.7564	21.8938	17.508	17.5794	17.5283
H358_WT_1000nM-1	20.559	19.9314	19.7422	20.3894	20.1752	20.3797	17.0974	16.6162	17.1352	22.0008	22.1006	22.1314	17.9333	18.0314	18.0693
H358_WT_1000nM-2	20.466	20.0992	19.8952	20.7536	20.1708	20.2575	16.6408	16.673	16.6632	22.0632	22.1293	22.1212	17.9124	17.9605	17.9841
H358_WT_1000nM-3	19.8008	19.9255	19.8643	20.2674	20.2674	20.2202	16.6055	17.2274	17.0964	22.3531	22.3204	22.1797	17.9275	18.0749	18.0467
Std-10000	18.3423	18.1994	18.4465	20.2755	20.3724	19.6914	15.0666	15.3021	14.4973	18.7878	18.784	18.8845	13.1464	13.0232	12.9955
Std-5000	18.5052	19.448	19.239	21.2815	21.3008	20.7507	15.4232	15.4855	15.9456	20.5906	20.6465	20.7348	14.443	14.3437	14.318
Std-2500	20.4663	20.6421	20.3981	21.9851	21.9784	21.9728	17.186	17.219	17.1447	22.4197	22.5664	22.6366	15.7392	15.7663	15.7553
Std-1250	20.8966	20.9025	20.943	23.0889	23.0906	23.1613	18.0835	18.1536	18.2811	23.7797	23.8207	23.9821	16.8838	16.9112	16.8779
Std-625	22.6053	21.9247	21.8252	24.1431	23.9623	24.1427	19.1171	19.0366	19.1011	24.5306	24.6094	24.702	17.8615	17.8602	17.8825
RT+ (no treatment)	19.9717	20.0006	20.1659	22.2505	22.2185	22.6985	15.4317	15.5067	16.066	21.4314	21.4601	21.5071	15.4723	15.4705	15.5137
RT- (no treatment)	35.747	35.7915	35.9317	30.4599	29.8439	29.6509	24.9315	24.9875	25.4112	27.8539	27.7747	28.0568	Undetermined	Undetermined	38
	MYC	MYC	MYC	KRAS	KRAS	KRAS	GAPDH	GAPDH	GAPDH	PTEN	PTEN	PTEN	VIM	VIM	VIM
Relative	rep1	rep2	rep3	rep1	rep2	rep3	rep1	rep2	rep3	rep1	rep2	rep3	rep1	rep2	rep3
0nM-1	1685.93	1727.22	1670.27	2230.73	2286.5	2250.51	4132.05	4109.26	3958.02	2398.97	2257.89	2187.31	2559.36	2529.05	2515.22
10nM-1	2393.13	2367.85	2268.84	3191.01	3143.35	2134.92	3760.19	3614.44	2363.27	2657.7	2662.27	2383.03	2594.48	2520.08	2288.02
30nM-1	3853.73	3810.56	2105.94	2106.28	2152.96	2115.49	2713.71	2735.21	4115.56	2694.46	2601.76	2638.7	2392.33	2313.46	2336.85
50nM-1	4051.98	3451.47	2192.32	1761.57	2808.72	1752.03	2328.46	2220.92	2790.72	2433.98	2451.66	2384.58	2204.83	2173.64	2091.17
100nM-1	2855.44	4435.84	2818.37	2272.92	3263.6	2382.29	3122.68	2904.17	2976.45	2657.58	2724.99	2644.1	2373.54	2461.55	2350.71
1000nM-1	2632.81	1418.74	1683.68	828.53	672.525	714.855	1465.28	1766.5	1382.94	1421.01	1358.7	1299.14	1732.74	1877.53	2014.67
0nM-2	1439.6	1211.88	1072.88	1558.85	1690.29	1667.48	2136.58	1974.44	2037.44	2300.07	2328.66	2222.16	2149.76	2227.38	2028.98
10nM-2	2474.24	1374.83	1394.55	1555.86	1813.37	1372.18	1883.23	2457.41	1681.13	2117.32	2026.27	1989.09	1888.97	1929.69	1813.3
30nM-2	3391.39	2151.5	2084.97	1858.57	1802.21	1324.88	2392.67	2511.07	2292.85	2418.31	2452.33	2343.6	2235.13	2272	2191.68
50nM-2	3025.51	2850.17	2905.34	1666.11	1637.3	1331.4	2932.47	1852.39	2355.49	2352.82	2287.51	2231.26	1918.03	1874.18	1801.14
100nM-2	3232.24	2965.75	3179.46	1778.14	1788.97	2539.39	2739.97	2884.97	2919.36	2222.53	2141.01	2048.14	1859.02	1875.44	1778.33
1000nM-2	3367.6	2946.16	2951.98	2107.95	2081.26	2100.73	2026.09	2946.02	2087.15	2264.44	2195.37	2068.35	2610.11	2629.2	2549.07
0nM-3	2151.88	1219.72	1193.21	1784.41	1708.79	1267.98	2288.85	2406.92	2284.79	2184.17	2066.05	1990.27	2245.03	2209.76	2173.04
10nM-3	1461.46	1573.19	1479.06	1398.96	1561.41	1542.69	2824.4	2407.87	2510.68	2144.95	2082.44	1886.23	2194.89	2084.21	2055.34
30nM-3	2208.86	2954.49	2159.19	2161.37	1761.86	1748.22	2407.52	2595.58	2361.94	2303.7	2289.23	2161.83	2227.46	2156.06	2147.78
50nM-3	2399.86	2863.41	2940.51	1483.86	1914.78	1606.62	1710.77	1739.32	1491.95	2056.11	1975.41	1922.11	1614.14	1592.5	1572.04
100nM-3	4106.74	4441.92	2561.66	1234.31	1323.58	1424.73	2161.08	1600.47	1604.77	1733.12	1745.17	1682.44	1520.27	1531.48	1513.62
1000nM-3	2200	3488.48	2026.8	1654.75	1265.99	1766.67	2256.34	2119.71	1891.78	1674.66	1721.02	1637.78	2039.38	2037.37	2015.87
WT_0nM-1	2004.78	2275.05	1228.83	2105.41	2446.07	2971.46	4775.32	4102.58	3415.95	2858.77	2829.17	2685.67	2920.19	2846.47	2793.08
WT_0nM-2	1122.03	1090.16	1125.69	1941.2	1942.93	1797.68	2085.42	1996.17	2118.69	2513.7	2410.04	2351.82	2344.64	2347.12	2298.63
WT_0nM-3	1214.31	1199.84	1147.56	2150.23	2114.48	3013.29	2650.26	2726.93	2568.58	2684.24	2630.44	2453.83	2490.77	2418.7	2424.14
WT_1000nM-1	1818.78	2009.99	1946.16	959.859	887.958	858.981	2029.83	1716.89	1984.06	1625.9	1545.09	1446.56	2014.85	1851.06	2049.59
WT_1000nM-2	2824.69	2627.49	2402.36	1889.26	1903.87	1891.48	1998.26	2102.36	1930.11	2316.29	2195.64	2112.61	2552.51	2583.9	2550.94
WT_1000nM-3	2741.02	2859.14	2567.44	2192.08	2291.82	2137.69	2226.04	2283.1	2236.62	2505.88	2404.28	2443.34	2795.19	2642.4	2766.55
H358_WT_0nM-1	1362.71	1319.62	1385.74	9082.34	9174.44	9225.84	2345.06	2581.96	2045.03	2435.79	2384.37	2342.51	683.907	660.434	638.236
H358_WT_0nM-2	1837.38	1759.38	1775.29	12565.4	11904.3	13597.1	2204.87	2079.95	2604.8	3188.39	3071.68	3077.41	942.392	916.718	897.581
H358_WT_0nM-3	1769.77	1244.59	1585.98	10324	10081.2	10024.3	2108.99	2318.34	2546.98	2942.57	2934.68	2751.7	835.512	802.135	825.904
H358_WT_1000nM-1	1899.83	3013.61	3463.57	8124.39	9433.11	8179.94	2353.04	3203.1	2296.76	2617.2	2497.59	2461.84	655.502	619.824	606.535
H358_WT_1000nM-2	2034.21	2663.99	3095.1	6302.46	9461.96	8907.24	3153.15	3088.6	3108.15	2541.73	2464.2	2473.65	663.366	645.392	636.775
H358_WT_1000nM-3	3317.45	3026.91	3166.19	8845.55	8845.62	9141.87	3225.17	2164.97	2354.48	2218.96	2253.22	2406.72	657.646	604.605	614.43
Std-10000	10000	10000	10000	10000	10000	10000	10000	10000	10000	10000	10000	10000	10000	10000	10000
Std-5000	5000	5000	5000	5000	5000	5000	5000	5000	5000	5000	5000	5000	5000	5000	5000
Std-2500	2500	2500	2500	2500	2500	2500	2500	2500	2500	2500	2500	2500	2500	2500	2500
Std-1250	1250	1250	1250	1250	1250	1250	1250	1250	1250	1250	1250	1250	1250	1250	1250
Std-625	625	625	625	625	625	625	625	625	625	625	625	625	625	625	625
RT+ (no treatment)	2742.48	2684.9	2377.74	2219.64	2269.74	1624.1	6844.29	6522.9	4557.76	3417.41	3371.76	3298.27	2669.14	2671.76	2606.72
RT- (no treatment)	0.0252896	0.0244748	0.0220795	7.25306	11.1443	12.7491	15.5179	14.9701	11.4102	168.585	174.96	153.295	N.D	N.D	0.00698864

## Sheet: ExFig.1f
rep1	rep1	rep1	rep1	rep1	rep1	rep2	rep2	rep2	rep2	rep2	rep2	Normalized	Normalized	Normalized	Normalized	Normalized	Normalized
0nM	0.3nM	1nM	3nM	10nM	100nM	0nM	0.3nM	1nM	3nM	10nM	100nM	0nM	0.3nM	1nM	3nM	10nM	100nM
62.475	32.125	30.369	16.093	4.798	5.455	38.061	25.554	22.287	13.552	2.984	1.924	1.27789	0.657101	0.621183	0.329174	0.0981407	0.111579
40.013	60.432	26.724	11.612	4.218	5.687	43.672	26.131	16.353	15.794	6.401	2.036	0.818446	1.23611	0.546626	0.237518	0.0862771	0.116325
68.53	58.96	28.213	18.675	5.353	6.711	33.225	29.058	14.767	20.237	5.782	1.705	1.40175	1.206	0.577083	0.381988	0.109493	0.13727
49.68	59.616	27.532	16.942	7.157	4.453	43.654	30.382	24.604	13.944	4.506	2.004	1.01618	1.21942	0.563153	0.34654	0.146393	0.0910839
52.806	59.46	26.262	11.239	4.767	4.516	30.331	30.901	18.734	8.019	4.032	2.149	1.08012	1.21622	0.537176	0.229888	0.0975066	0.0923725
60.332	57.302	23.965	13.857	5.975	5.223	36.178	28.195	17.443	20.235	6.437	2.183	1.23406	1.17208	0.490192	0.283438	0.122216	0.106834
46.498	58.552	30.733	12.757	4.731	6.385	31.585	25.876	15.078	17.05	4.181	2.427	0.951093	1.19765	0.628628	0.260938	0.0967702	0.130602
54.999	57.195	26.487	17.267	3.199	4.471	32.322	27.527	15.705	19.436	5.601	1.942	1.12498	1.1699	0.541778	0.353188	0.0654339	0.0914521
50.244	57.834	22.722	11.593	7.645	1.915	36.441	25.142	16.299	17.526	9.906	2.323	1.02772	1.18297	0.464767	0.237129	0.156375	0.0391704
55.828	58.719	29.203	11.812	3.505	4.875	38.013	26.085	10.26	18.782	5.246	2.117	1.14193	1.20107	0.597333	0.241609	0.071693	0.0997157
48.231	57.152	30.336	11.242	3.828	5.136	32.144	29.775	15.543	21.683	8.617	2.79	0.986541	1.16902	0.620508	0.229949	0.0782998	0.105054
46.61	58.232	33.445	13.087	5.589	4.821	32.735	25.482	14.579	13.11	7.058	1.922	0.953384	1.19111	0.684101	0.267688	0.11432	0.0986111
45.513	60.172	31.634	15.514	9.032	2.655	23.002	30.119	17.531	10.535	4.671	2.306	0.930946	1.23079	0.647058	0.317331	0.184745	0.0543067
53.748	73.086	27.438	14.483	6.803	3.087	38.54	30.699	17.933	11.477	7.547	3.03	1.09939	1.49494	0.561231	0.296243	0.139152	0.063143
55.175	46.555	42.237	16.638	4.048	1.958	32.414	28.528	22.232	20.952	5.914	2.221	1.12858	0.952259	0.863937	0.340322	0.0827998	0.0400499
40.034	44.569	35.423	10.438	4.267	2.512	40.223	35.768	17.162	14.724	7.503	1.967	0.818875	0.911637	0.72456	0.213504	0.0872794	0.0513817
44.774	64.452	35.66	12.356	7.42	1.735	33.548	30.738	12.9	11.419	5.184	2.002	0.91583	1.31833	0.729407	0.252736	0.151772	0.0354886
46.164	54.223	34.436	21.118	4.331	3.095	28.723	20.864	18.311	27.927	5.016	1.959	0.944261	1.1091	0.704371	0.431958	0.0885884	0.0633067
59.145	51.567	43.05	13.09	5.176	3.361	33.91	20.716	16.885	19.346	5.357	2.6	1.20978	1.05478	0.880566	0.267749	0.105872	0.0687476
48.063	47.298	35.423	11.561	6.448	3.155	45.516	29.253	21.113	17.135	5.466	1.594	0.983105	0.967457	0.72456	0.236474	0.131891	0.0645339
49.79	47.95	34.612	17.655	13.117	2.716	37.515	28.382	23.816	15.535	4.809	2.188	1.01843	0.980793	0.707971	0.361124	0.268302	0.0555544
52.872	50.326	34.579	21.43	7.332	3.078	29.996	28.036	15.312	21.153	4.768	2.353	1.08147	1.02939	0.707296	0.43834	0.149972	0.0629589
56.32	55.798	34.989	18.572	10.683	3.328	34.988	29.544	12.733	16.064	4.956	1.869	1.152	1.14132	0.715682	0.379881	0.218515	0.0680726
46.613	58.345	32.695	24.622	6.76	2.09	33.533	27.512	15.154	14.339	7.072	2.529	0.953446	1.19342	0.66876	0.503631	0.138272	0.0427499
49.073	53.732	47.278	23.373	9.213	1.854	43.797	30.047	17.725	14.869	7.083	2.244	1.00376	1.09906	0.967048	0.478083	0.188447	0.0379226
54.055	40.563	40.59	21.162	3.866	2.513	32.358	26.008	16.235	25.582	5.796	2.237	1.10567	0.829696	0.830248	0.432858	0.0790771	0.0514022
44.845	39.319	50.209	28.45	6.96	2.398	25.377	34.526	17.086	21.79	3.636	1.849	0.917282	0.80425	1.027	0.581931	0.142363	0.0490499
48.6	49.437	45.431	19.985	7.046	1.857	26.528	30.596	22.083	14.149	3.865	2.1	0.994089	1.01121	0.929268	0.408783	0.144122	0.037984
44.296	49.374	48.86	24.327	6.454	2.345	33.806	30.132	12.4	16.174	5.617	2.455	0.906052	1.00992	0.999407	0.497597	0.132013	0.0479658
50.925	55.236	29.263	30.331	7.814	2.196	27.519	33.566	17.69	16.716	4.431	4.015	1.04165	1.12982	0.59856	0.620405	0.159831	0.0449181
52.807	60.737	39.427	30.923	7.248	1.849	27.398	25.536	13.933	15.064	6.939	2.998	1.08014	1.24234	0.80646	0.632514	0.148254	0.0378204
48.658	51.946	38.351	23.838	7.693	1.608	42.191	26.956	20.874	18.46	6.97	3.122	0.995275	1.06253	0.78445	0.487594	0.157356	0.0328908
52.045	62.696	40.31	22.59	8.499	2.36	36.494	35.303	20.576	13.1	5.366	3.229	1.06455	1.28242	0.824521	0.462067	0.173843	0.0482726
46.901	26.547	44.385	23.569	8.271	2.322	35.56	20.16	18.824	16.113	5.797	1.959	0.959336	0.543006	0.907873	0.482092	0.169179	0.0474953
43.789	27.074	34.741	21.33	7.887	2.061	39.167	35.753	19.773	18.412	5.181	2.439	0.895682	0.553785	0.71061	0.436294	0.161325	0.0421567
40.087	27.034	33.975	14.842	10.607	1.595	33.472	34.188	19.147	15.896	6.912	2.78	0.819959	0.552967	0.694942	0.303586	0.216961	0.0326249
47.364	27.023	30.902	19.942	10.874	1.708	28.846	38.705	19.256	15.285	9.927	2.27	0.968807	0.552742	0.632085	0.407904	0.222422	0.0349363
54.032	31.431	38.612	29.236	9.95	2.717	46.039	33.93	20.781	14.758	4.18	1.758	1.1052	0.642905	0.789789	0.598008	0.203522	0.0555749
49.693	28.668	28.863	25.336	7.319	4.261	36.566	21.033	26.072	14.622	2.878	2.558	1.01645	0.58639	0.590378	0.518235	0.149706	0.0871566
55.599	28.797	35.865	20.494	6.007	2.724	37.63	24.9	22.406	20.131	5.968	1.672	1.13725	0.589028	0.733601	0.419195	0.12287	0.0557181
53.947	31.683	31.152	19.764	7.756	2.644	35.451	30.093	24.226	15.674	4.69	2.291	1.10346	0.64806	0.637199	0.404263	0.158645	0.0540817
43.069	27.231	29.841	21.812	4.597	2.592	39.436	32.727	20.894	16.894	6.536	1.886	0.880955	0.556996	0.610383	0.446154	0.0940293	0.0530181
36.561	26.911	40.134	25.5	5.107	3.439	40.183	33.661	19.733	15.686	6.949	2.147	0.747837	0.550451	0.820921	0.52159	0.104461	0.070343
44.481	33.931	33.786	20.852	5.129	3.196	36.237	29.882	23.603	20.512	4.069	1.725	0.909837	0.694042	0.691076	0.426517	0.104911	0.0653726
44.001	45.259	33.784	21.579	6.839	2.977	31.64	30.771	21.633	14.008	5.808	2.134	0.900018	0.92575	0.691035	0.441388	0.139888	0.060893
47.519	37.195	47.779	22.851	5.442	2.254	40.543	33.528	20.599	12.389	4.202	1.698	0.971977	0.760805	0.977296	0.467406	0.111313	0.0461044
44.025	41.911	36.346	16.172	4.2	3.441	45.11	33.238	21.395	10.884	3.884	1.902	0.900509	0.857269	0.743439	0.33079	0.0859089	0.0703839
39.593	34.112	49.367	15.963	5.459	2.67	34.392	34.842	21.561	10.023	5.929	1.977	0.809855	0.697744	1.00978	0.326515	0.111661	0.0546135
41.903	47.737	38.158	14.579	4.52	3.514	37.407	34.433	20.716	13.006	4.647	2.191	0.857105	0.976436	0.780503	0.298206	0.0924543	0.0718771
37.814	38.295	42.482	23.154	6.979	2.815	30.14	27.933	27.517	16.088	4.931	2.684	0.773466	0.783305	0.868948	0.473603	0.142752	0.0575794
35.478	37.98	48.58	20.431	6.559		33.633	34.847	24.189	15.147	4.368	2.632	0.725685	0.776862	0.99368	0.417906	0.134161	0.0574895
34.784	47.317	39.197	26.524	7.104		29.645	30.817	20.873	16.896	4.828	1.691	0.711489	0.967846	0.801755	0.542535	0.145309	0.0608361
51.431	39.361	36.278	25.679	6.348		34.014	33.631	14.267	15.084	3.438	2.302	1.052	0.80511	0.742048	0.525251	0.129845	0.0509457
43.288	40.683	42.298	18.643	9.654		30.877	32.856	18.011	8.115	4.764	1.765	0.885434	0.83215	0.865184	0.381333	0.197468	0.0598799
51.083	37.222	47.423	19.122	7.627		37.323	31.149	21.225	13.241	5.279	2.024	1.04488	0.761357	0.970014	0.391131	0.156006	0.0642125
43.396	34.663	34.463	15.124	7.254		21.536	32.397	21.539	22.734	6.889	1.898	0.887643	0.709014	0.704923	0.309354	0.148377	0.0652285
61.048	47.113	33.245	12.947	9.014		30.659	27.473	18.6	16.377	6.273	2.373	1.24871	0.963673	0.68001	0.264824	0.184377	0.0725192
53.663		40.676	17.804	9.326		28.497	32.133	21.982	16.236	3.343	2.657	1.09765	0.763559	0.832007	0.364172	0.190759	0.0580273
51.66		45.852	20.751	8.204		29.349	30.911	23.202	18.081	2.976	1.469	1.05668	0.780799	0.93788	0.424451	0.167809	0.0694117
52.194		42.672	15.777	7.657		44.852	25.207	28.178	19.778	5.079	2.067	1.0676	0.868259	0.872834	0.322711	0.15662	0.0632564
44.26		31.936	16.532	7.09		24.778	31.039	27.265	5.804	8.458	1.726	0.905316	0.90782	0.653235	0.338154	0.145022	0.0833658
53.105		38.1	16.421	4.138		23.511	24.465	15.557	20.892	5.08	4.622	1.08624	0.923328	0.779316	0.335883	0.0846407	0.0574297
54.478		38.132	16.887	4.3		34.224	33.922	23.518	22.558	4.77	1.863	1.11432	0.842472	0.779971	0.345415	0.0879544	0.0689037
		39.942	13.852	3.972		30.513	32.08	21.94	16.833	5.866	2.365	1.13727	0.77318	0.816994	0.283336	0.0812453	0.090537
		41.322	17.536	4.556		31.524	26.61	13.544	22.617	5.099	1.51	1.30493	0.822512	0.845221	0.35869	0.0931907	0.0663639
		42.354	19.134	4.499		35.051	26.725	19.875	11.991	5.318	3.089	0.99277	0.751248	0.86633	0.391376	0.0920248	0.0587744
		44.554	13.257	5.144		29.796	28.136	30.597	18.702	6.991	3.307	1.30439	0.779425	0.91133	0.271165	0.105218	0.0598202
		36.799	21.526	3.719		32.18	24.237	18.109	14.851	6.142	1.916	0.906296	0.889683	0.752705	0.440304	0.0760703	0.0585353
		48.337	16.466	5.076		26.26	25.154	38.481	11.233	5.686	2.375	1.08101	0.761407	0.988709	0.336804	0.103827	0.0776885
		40.363	13.97	4.776		21.459	22.107	16.919	12.869	5.235	1.302	0.943766	0.899962	0.825605	0.285749	0.0976907	0.047629
		29.578	15.246	6.033		30.441	24.563	33.172	15.808	5.633	1.9	0.965788	0.917292	0.605003	0.311849	0.123402	0.0653779
		31.824	15.447	7.121		38.415	23.031	28.157	16.993	6.121	1.858	1.08886	0.852422	0.650944	0.315961	0.145656	0.0703081
		45.84	14.871	4.639		23.234	22.099	20.546	17.163	7.319	2.354	1.13584	1.06875	0.937634	0.304179	0.0948884	0.0558461
		36.199	22.842	4.765		25.482	33.96	29.879	9.858	7.364	2.437	0.960469	0.918457	0.740432	0.467222	0.0974657	0.075567
		34.783	23.475	6.041		27.899	35.6	20.297	9.191	5.729	2.425	0.978128	0.62342	0.711469	0.480169	0.123566	0.0670512
		52.132	16.02	6.734		29.66	29.017	18.768	11.012	7.429	3.048	0.687304	0.618998	1.06633	0.327681	0.137741	0.066842
		34.938	15.546	4.829		29.048	29.124	25.737	9.66	7.151	2.131	1.15158	0.874085	0.714639	0.317986	0.0987748	0.0552485
		40.216	12.652	4.678		35.319	26.959	21.872	10.82	7.369	2.324	0.968537	0.84806	0.822598	0.25879	0.0956861	0.0627484
		39.981	17.932	4.173		31.193	30.304	23.145	9.157	4.246	2.179	1.20187	0.837721	0.817791	0.36679	0.0853566	0.0733559
		36.434	18.055			25.516	29.691	21.06	11.949	5.977	2.505	1.00242	0.882781	0.745239	0.369306	0.0891625	0.119969
		37.718	20.986			27.156	25.515	15.23	9.69	5.846	2.418	0.858249	0.822064	0.771503	0.429258	0.191263	0.0895808
		38.711	18.704			33.925	28.021	17.962	14.973	7.841	2.331	1.01324	0.89781	0.791814	0.382581	0.172767	0.093286
		30.818	19.073			35.612	33.325	13.64	13.532	4.272		1.36003	0.777124	0.630367	0.390129	0.13464	0.0964832
		30.6	16.867			31.106	28.409	20.863	14.409	4.568		1.12096	1.03164	0.625908	0.345006	0.120477	0.0585353
						30.261	27.112	22.531	8.387	6.575		0.896286	0.914214	0.66594	0.404936	0.192339	0.0728778
						27.041	24.336	15.711	11.823	4.823		1.04545	0.90035	0.488631	0.471928	0.124929	0.083067
						31.115	28.316	16.483	9.604	6.161		1.00197	1.00296	0.441241	0.604686	0.167359	0.0678281
						23.538	29.443	16.939	6.775	6.16		1.30866	0.763021	0.735172	0.416649	0.295993	0.0525294
						24.514	27.279	17.006		6.253		0.966863	0.805451	0.559776	0.239609	0.156752	0.0764335
						21.691	30.523	16.867		6.245		0.75827	1.05486	0.5212	0.604626	0.257478	0.0499597
						29.011	32.913	24.77		5.115		0.792662	0.602385	0.450534	0.509457	0.210894	0.0684555
						32.092	32.705			5.174		1.01013	1.06831	0.469268	0.580751	0.13957	0.0563541
						27.233	34.062			6.679		0.822273	1.02154	0.487017	0.52368	0.225506	0.0641528
						27.879	33.317			4.93		0.818658	1.15651	0.306571	0.56121	0.176711	0.0515433
						38.668	22.936			6.172		1.26068	1.01384	0.464428	0.647892	0.224191	0.0637643
						38.768	31.571					1.09045	0.62847	0.435623	0.391729	0.154899	0.0507366
						37.335	36.664					1.06254	0.744017	0.52383	0.314788	0.149879	0.0568321
						29.677	28.951					1.17032	0.899185	0.535842	0.342935	0.160068	0.0590731
						31.729	29.39					1.00015	0.977889	0.664297	0.62605	0.163325	0.0654675
						41.681						0.861924	1.0058	0.512804	0.439956	0.143694	0.0801985
						28.532						1.37565	0.89288	0.385455	0.341202	0.142469	0.0786447
						38.398						1.0926	0.919444	0.547136	0.834464	0.148086	0.0505274
						34.928						1.12439	1.00182	0.504527	0.578062	0.211313	0.0687842
						47.427						1.05928	0.993158	0.630861	0.511997	0.211641	0.0527386
						41.168						1.17836	1.04109	0.711627	0.464189	0.173186	0.0604775
						43.528						1.20068	1.02886	0.457526	0.632056	0.108644	0.0567126
						45.179						1.08277	0.834644	0.380465	0.479995	0.115487	0.0709057
						34.631						0.945409	1.04124	0.452804	0.428452	0.167837	0.0793917
						43.416						1.21143	0.920818	0.529626	0.444289	0.132399	0.043894
						39.59						1.3479	1.0049	0.485105	0.764395	0.207339	0.0617624
						28.562						1.02764	0.981744	0.510533	0.651089	0.208265	0.0515732
												1.11773	0.930738	0.659844	0.422775	0.160337	0.138106
												0.900589	0.968029	0.370514	0.483282	0.173215	0.0556668
												1.00496	0.820899	0.528581	0.499477	0.154809	0.0706667
												0.885798	0.96014	0.416321	0.450115	0.206532	0.0451191
												1.01635	0.923627	0.623719	0.551588	0.296621	0.0922999
												0.922611	0.75319	0.614815	0.391431	0.124899	0.0988138
												1.11522	0.927451	0.562465	0.48146	0.0859952	0.0572505
												0.6435	0.731019	0.590821	0.550154	0.178325	0.0709655
												0.916097	1.0136	0.572116	0.474976	0.140138	0.038904
												0.851496	0.958557	0.575373	0.456719	0.195297	0.0567724
												0.876954	0.795112	0.62094	0.440972	0.207637	0.0555174
												1.34019	0.798548	0.779036	0.436908	0.121583	0.070338
												0.740372	0.840709	0.669496	0.601518	0.173544	0.072818
												0.702513	0.724206	0.723878	0.468342	0.125557	0.0724595
												1.02262	0.751606	0.624317	0.504796	0.116055	0.0910748
												0.911734	0.660562	0.589626	0.468701	0.17716	0.0636747
												0.941943	0.733947	0.705262	0.612903	0.138853	0.0694416
												1.04733	0.688171	0.646398	0.418562	0.147339	0.0651089
												0.89031	0.660322	0.615502	0.370186	0.130517	0.0748499
												0.961545	1.01473	0.639287	0.325216	0.144262	0.0722503
												0.784654	1.06374	0.644247	0.299489	0.102728	0.0696507
												0.641199	0.867034	0.618998	0.388622	0.142349
												0.909583	0.870231	0.822213	0.480713	0.157738
												1.14785	0.80554	0.722772	0.452595	0.205845
												0.694236	0.905489	0.623689	0.504856	0.187438
												0.761407	0.887173	0.426301	0.450713	0.0998895
												0.833628	0.762393	0.538172	0.242478	0.0889235
												0.886247	0.837273	0.634207	0.395644	0.151762
												0.86796	0.995758	0.64359	0.679296	0.252727
												1.05534	0.848866	0.555772	0.489348	0.151791
												0.932053	0.810112	0.656826	0.485135	0.142529
												0.762423	0.727164	0.69328	0.540264	0.175277
												0.811427	0.846088	0.841964	0.590971	0.152359
												1.01369	0.879763	0.814684	0.173425	0.158903
												1.06409	0.815102	0.464846	0.624257	0.208892
												0.929453	0.912033	0.702722	0.674037	0.183524
												0.904205	0.983447	0.655572	0.502973	0.169899
												0.80799	0.977232	0.404697	0.6758	0.156423
												0.929722	1.01778	0.593869	0.358293	0.168315
												0.70332	0.995519	0.914244	0.558819	0.182897
												0.732483	0.685332	0.5411	0.443751	0.218693
												0.648131	0.943348	1.14982	0.335644	0.220038
												0.866854	1.09553	0.505543	0.384528	0.171184
												0.958915	0.865062	0.991186	0.472346	0.22198
												0.813727	0.878179	0.841337	0.507754	0.213673
												0.83303		0.613919	0.512834	0.220187
												1.15541		0.89279	0.294559	0.126871
												1.1584		0.606478	0.274629	0.178594
												1.11558		0.560792	0.329041	0.17468
												0.886755		0.769027	0.288643	0.234291
												0.948069		0.65354	0.323304	0.127648
												1.24544		0.691577	0.273613	0.136493
												0.852542		0.629277	0.357038	0.196462
												1.14734		0.455075	0.289539	0.144112
												1.04366		0.536708	0.447396	0.184092
												1.41713		0.407566	0.404339	0.184062
												1.23011		0.623391	0.430544	0.186841
												1.30063		0.673231	0.250605	0.186602
												1.34996		0.469448	0.353274	0.152837
												1.03478		0.492515	0.286969	0.1546
												1.29728		0.506141	0.202438	0.19957
												1.18296		0.508143		0.147309
												0.853438		0.503989		0.184421
														0.740132

## Sheet: ExFig.7a
rep1	day0-passage	day3	day3-passage	day6	day6-passage	day9
0 nM	50000	1440000	100000	2490000	100000	2740000
0.3 nM	50000	1540000	100000	3580000	100000	2530000
1 nM	50000	1450000	100000	2570000	100000	2260000
3 nM	50000	1450000	100000	2710000	100000	1010000
10 nM	50000	1110000	100000	1420000	100000	1120000
100 nM	50000	780000	100000	501000	100000	289000
rep2
0 nM	50000	1400000	100000	2530000	100000	2690000
0.3 nM	50000	1510000	100000	3460000	100000	2680000
1 nM	50000	1670000	100000	2210000	100000	2500000
3 nM	50000	1400000	100000	2490000	100000	1250000
10 nM	50000	1130000	100000	1180000	100000	1010000
100 nM	50000	690000	100000	526000	100000	221000
rep3
0 nM	100000	2840000	100000	2320000	100000	1520000
0.3 nM	100000	2930000	100000	2680000	100000	1730000
1 nM	100000	2710000	100000	2570000	100000	1600000
3 nM	100000	2480000	100000	2340000	100000	1210000
10 nM	100000	2150000	100000	1410000	100000	618000
100 nM	100000	1450000	100000	393000	100000	203000
rep4
0 nM	100000	2920000	100000	2110000	100000	1790000
0.3 nM	100000	2950000	100000	2760000	100000	1790000
1 nM	100000	2380000	100000	3290000	100000	1300000
3 nM	100000	2600000	100000	2210000	100000	1190000
10 nM	100000	1920000	100000	1220000	100000	828000
100 nM	100000	1190000	100000	600000	100000	60000
rep5
0 nM	100000	2760000	100000	2450000	100000	1800000
0.3 nM	100000	2740000	100000	2900000	100000	1120000
1 nM	100000	2520000	100000	2960000	100000	1570000
3 nM	100000	2720000	100000	1950000	100000	2220000
10 nM	100000	2380000	100000	1240000	100000	985000
100 nM	100000	1510000	100000	325000	100000	277000

## Sheet: ExFig.7b
rep1	++	+	-	total
0 nM	73	116	4	193
0.3 nM	34	150	8	192
1 nM	18	163	15	196
3 nM	8	99	29	136
10 nM	12	72	24	108
rep2	++	+	-	total
0 nM	76	160	5	241
0.3 nM	77	151	4	232
1 nM	29	174	7	210
3 nM	9	162	33	204
10 nM	10	119	45	174
rep3	++	+	-	total
0 nM	65	126	18	209
0.3 nM	81	144	12	237
1 nM	28	153	15	196
3 nM	15	146	33	194
10 nM	11	88	38	137

## Sheet: ExFig.8g
rep1	rep1	rep1	rep1	rep2	rep2	rep2	rep2	Normalized	Normalized	Normalized	Normalized
0nM	30nM	100nM	1000nM	0nM	30nM	100nM	1000nM	0nM	30nM	100nM	1000nM
27.605	11.851	4.159	1.233	21.025	5.167	2.664	0.977	0.964289	0.413975	0.145281	0.0430708
27.409	11.615	3.514	1.339	21.265	2.909	2.903	1.01	0.957443	0.405732	0.12275	0.0467735
31.051	11.94	3.609	1.301	21.111	6.913	2.371	0.784	1.08466	0.417084	0.126068	0.0454461
33.803	8.152	5.282	1.221	28.829	4.714	2.565	0.885	1.1808	0.284763	0.184509	0.0426516
32.242	10.018	5.401	0.673	24.306	7.358	2.014	0.667	1.12627	0.349946	0.188666	0.023509
28.816	8.088	4.127	0.685	20.522	7.458	2.303	1.177	1.00659	0.282528	0.144163	0.0239282
28.321	9.506	3.866	0.888	21.684	5.86	1.952	1.243	0.9893	0.332061	0.135046	0.0310193
22.914	10.827	4.802	0.888	20.416	5.782	2.266	1.391	0.800425	0.378205	0.167742	0.0310193
26.675	10.958	5.88	1.281	20.709	5.552	3.932	0.878	0.931803	0.382781	0.205398	0.0447475
26.739	8.784	5.817	1.137	26.29	6.713	3.356	0.949	0.934039	0.30684	0.203198	0.0397173
24.748	6.966	3.935	1.164	22.78	6.875	3.524	1.15	0.86449	0.243334	0.137456	0.0406605
23.084	12.988	3.995	0.992	22.003	5.427	3.046	1.289	0.806363	0.453693	0.139552	0.0346522
22.975	7.811	3.012	1.108	15.103	6.826	2.418	0.888	0.802556	0.272851	0.105214	0.0387043
38.141	8.434	6.645	1.351	22.835	5.493	1.919	0.884	1.33233	0.294614	0.232121	0.0471927
32.709	12.834	6.81	1.256	19.717	5.008	2.194	1.036	1.14258	0.448313	0.237885	0.0438742
35.888	11.768	5.457	1.561	24.336	6.803	2.07	1.001	1.25363	0.411076	0.190622	0.0545284
31.692	13.239	3.378	0.824	21.918	4.875	1.674	1.208	1.10706	0.462461	0.117999	0.0287837
38.768	14.158	3.291	1.131	22.178	7.664	2.885	0.853	1.35423	0.494563	0.11496	0.0395077
38.079	12.693	4.176	0.91	19.697	5.799	3.782	0.942	1.33016	0.443388	0.145875	0.0317878
34.017	15.859	6.977	1.226	25.732	7.231	3.461	0.899	1.18827	0.553982	0.243718	0.0428263
38.951	13.98	5.301	1.179	35.12	5.215	2.27	0.807	1.36062	0.488345	0.185173	0.0411845
33.195	8.48	2.416	0.684	39.286	5.803	2.392	0.791	1.15956	0.296221	0.084395	0.0238933
34.309	11.073	3.555	0.985	30.249	8.898	3.362	1.144	1.19847	0.386799	0.124182	0.0344077
33.19	10.959	2.974	1.036	35.094	9.373	1.576	0.934	1.15938	0.382816	0.103887	0.0361892
39.167	10.402	3.117	1.096	28.757	6.49	1.625	0.86	1.36817	0.363359	0.108882	0.0382851
25.146	14.632	6.616	0.781	25.407	9.512	4.103	0.605	0.878392	0.511121	0.231108	0.0272817
20.781	9.601	3.105	1.365	26.41	8.975	3.869	1.376	0.725916	0.335379	0.108463	0.0476818
24.763	14.391	2.809	1.158	28.571	11.621	2.999	0.884	0.865014	0.502702	0.0981231	0.0404509
21.435	15.485	1.807	1.248	27.362	4.678	1.911	1.396	0.748761	0.540917	0.0631216	0.0435948
25.206	8.868	2.479	1.41	22.717	6.399	2.209	0.952	0.880488	0.309774	0.0865957	0.0492537
23.761	9.709	2.634	0.948	30.575	6.05	1.617	0.838	0.830012	0.339152	0.0920101	0.0331152
21.013	8.524	3.19	1.703	34.501	6.927	1.939	1.269	0.73402	0.297758	0.111432	0.0594887
26.664	8.151	2.134	2.403	29.402	7.744	1.926	0.991	0.931419	0.284728	0.0745442	0.0839409
21.886	8.419	3.515	1.344	26.567	9.23	1.987	0.752	0.764515	0.29409	0.122785	0.0469482
26.097	10.501	3.281	0.86	35.62	6.612	1.274	0.967	0.911612	0.366818	0.114611	0.0300413
26.196	10.805	2.447	1.137	34.367	5.449	2.93	0.935	0.915071	0.377437	0.0854779	0.0397173
26.617	7.003	2.21	1.18	25.157	7.279	1.755	1.143	0.929777	0.244627	0.077199	0.0412194
24.791	13.374	2.328	1.075	33.794	6.484	1.93	1.043	0.865992	0.467176	0.081321	0.0375516
26.487	15.155	2.35	0.89	32.39	7.916	2.328	1.226	0.925236	0.52939	0.0820895	0.0310892
21.431	9.718	3.223	1.088	31.847	6.138	2.792	0.993	0.748621	0.339466	0.112585	0.0380057
24.619	11.631	3.198	0.791	30.641	7.674	2.126	1.019	0.859983	0.406291	0.111712	0.027631
22.778	9.813	2.905	1.006	33.093	7.885	1.296	0.932	0.795674	0.342785	0.101477	0.0351413
27.38	11.284	3.645	1.398	30.677	9.549	1.839	0.494	0.95643	0.394169	0.127326	0.0488345
25.854	10.492	2.668	1.127	22.796	10.069	2.145	0.886	0.903124	0.366503	0.0931978	0.039368
29.025	11.177	5.766	0.849	23.802	4.856	0.833	1.04	1.01389	0.390432	0.201416	0.029657
22.629	17.247	6.249	1.143	32.338	3.597	1.166	1.154	0.790469	0.602467	0.218288	0.0399269
29.083	23.832	3.222	0.909	25.906	5.567	1.35	0.701	1.01592	0.832492	0.11255	0.0317529
29.461	12.346	4.807	2.031	30.092	4.705	1.148	0.974	1.02912	0.431267	0.167917	0.0709463
31.279	8.057	4.168	1.637	17.412	8.586	2.12	0.857	1.09263	0.281445	0.145595	0.0571832
34.406	7.815	3.594	2.105	21.176	7.298	2.101	0.812	1.20186	0.272991	0.125545	0.0735312
22.092	8.457	4.883	2.277	20.929	9.356	2.35	0.567	0.771711	0.295417	0.170571	0.0795395
27.293	8.955	4.619	1.181	20.063	7.565	2.358	0.952	0.953391	0.312813	0.161349	0.0412543
25.864	12.217	8.604	1.394	22.657	7.915	2.313	1.39	0.903473	0.42676	0.300552	0.0486948
34.68	9.602	2.496	1.511	16.653	4.866	1.363	1.189	1.21143	0.335414	0.0871895	0.0527818
34.21	14.103	3.475	0.984	20.956	4.085	2.45	0.998	1.19501	0.492642	0.121388	0.0343728
28.333	7.417	7.399	1.195	23.144	6.888	2.859	0.616	0.98972	0.259088	0.25846	0.0417434
33.403	7.52	3.568	1.113	24.729	7.395	2.976	0.585	1.16682	0.262686	0.124636	0.038879
32.389	12.334	2.256	3.143	23.8	5.884	3.154	0.844	1.1314	0.430848	0.0788059	0.10979
31.384	7.273	3.888	2.187	23.779	4.077	1.854	0.758	1.0963	0.254058	0.135814	0.0763956
27.782	12.976	3.178	1.297	23.412	4.962	1.84		0.970472	0.453274	0.111013	0.0453064
26.116	7.355	3.692	1.533	21.735	3.872	1.611		0.912276	0.256923	0.128968	0.0535503
30.139	9.749	3.101	0.708	22.657	10.444			1.05281	0.340549	0.108323	0.0247316
31.229	9.233	6.216	1.128	19.724	3.997			1.09088	0.322524	0.217135	0.0394029
29.809	11.639	3.734	1.174	16.502	8.901			1.04128	0.40657	0.130435	0.0410098
25.7	9.629	3.115	0.918	22.008	6.544			0.897745	0.336357	0.108812	0.0320673
29.961		3.896	1.409	22.925	3.944			1.04659	0.205641	0.136094	0.0492188
24.369		3.77	1.154	24.146	7.553			0.85125	0.115775	0.131692	0.0403112
		3.29	1.211	21.071	4.369			0.836774	0.275131	0.114925	0.0423023
		2.172	0.77	25.138	4.621			0.846326	0.187613	0.0758716	0.0268974
		4.131	1.592	22.359	4.386			0.840197	0.292841	0.144303	0.0556113
		5.083	1.144	21.995	6.049			1.14737	0.296821	0.177558	0.0399619
		5.969	1.501		7.641			0.967355	0.233222	0.208507	0.0524325
		7.598	1.216		6.642			0.816755	0.230118	0.265411	0.0424769
		5.603	0.857		5.498			0.863002	0.220964	0.195722	0.0299365
		5.045	1.077		6.933			0.812537	0.267171	0.17623	0.0376214
		4.083	1.341		6.481			0.824198	0.273618	0.142626	0.0468434
		3.978	0.943		5.507			1.04632	0.215989	0.138958	0.0329406
		5.612	1.672		8.821			0.906621	0.271668	0.196037	0.0584058
		3.158	2.944		5.721			0.875698	0.218616	0.110314	0.102839
		4.225	1.181		9.84			0.601084	0.199313	0.147586	0.0412543
		5.491	1.959		5.445			0.90881	0.270753	0.19181	0.0684312
		4.654	1.7		5.409			0.784717	0.19402	0.162572	0.0593839
		6.631	0.814		6.07			0.968549	0.30502	0.231632	0.0284344
			0.846		4.071			0.872315	0.230794	0.106025	0.0295522
			1.273		5.407			0.882662	0.287787	0.115537	0.044468
			1.105					0.783921	0.207552	0.0943635	0.0385995
			1.056					1.02411	0.230954	0.102084	0.0368879
			0.854					1.39774	0.354132	0.0801552	0.0298317
			0.71					1.56354	0.373036	0.0916571	0.0248015
			0.943					1.20388	0.258296	0.0776877	0.0329406
			0.917					1.39671	0.378568	0.0901846	0.0320324
			0.793					1.1445	0.357196	0.15649	0.0277008
			1.307					1.01117	0.462504	0.133565	0.0456557
			1.141					1.05109	0.18618	0.140252	0.0398571
			0.972					1.1371	0.254674	0.121228	0.0339536
			0.618					1.08898	0.240784	0.096234	0.0215878
			1.24					0.904114	0.275688	0.0763743	0.0433153
			1.055					1.21685	0.308204	0.087319	0.0368529
			1.306					1.37311	0.367345	0.0823839	0.0456208
								1.17017	0.263151	0.0666235	0.0388836
								1.05734	0.216865	0.11482	0.040197
								1.41764	0.289697	0.15052	0.0312024
								1.36777	0.258057	0.137744	0.0352221
								1.00122	0.315049	0.0903438	0.0265459
								1.34497	0.244286	0.0951992	0.0468434
								1.28909	0.305418	0.133804	0.0494702
								1.26748	0.313815	0.0627232	0.0553604
								1.21948	0.380041	0.0646734	0.0349435
								1.31707	0.400736	0.163295	0.0377693
								1.22091	0.193264	0.153982	0.0457689
								0.907258	0.143157	0.119357	0.0513009
								0.947296	0.221561	0.0760559	0.0353415
								1.28702	0.187254	0.087916	0.0351823
								1.03103	0.341714	0.064355	0.0412318
								1.19763	0.290453	0.0771703	0.0398388
								0.69298	0.37236	0.0766529	0.0480772
								0.842784	0.30108	0.0790806	0.0339486
								0.832953	0.315009	0.0507039	0.0374907
								0.798488	0.193662	0.116611	0.0357793
								0.901726	0.162579	0.0698473	0.0321178
								0.662773	0.274136	0.0768121	0.031481
								0.834028	0.294314	0.0926521	0.0455301
								0.921108	0.234177	0.111119	0.0371723
								0.98419	0.162261	0.0846127	0.0342271
								0.947216	0.197483	0.0515795	0.0240784
								0.946381	0.154102	0.0731904	0.0547634
								0.931774	0.415661	0.0853689	0.0351823
								0.865031	0.159077	0.0331526	0.0555594
								0.901726	0.354251	0.0464056	0.0378887
								0.784996	0.260445	0.0537287	0.0333516
								0.656763	0.156967	0.0456893	0.0505049
								0.875897	0.300602	0.0843739	0.0394408
								0.912392	0.173882	0.0836177	0.0299289
								0.960987	0.183911	0.0935277	0.0384856
								0.838605	0.174558	0.0938461	0.0372121
								1.00047	0.240744	0.0920551	0.0454903
								0.889866	0.304104	0.054246	0.0415104
								0.875379	0.264345	0.0975076	0.0487936
									0.218815	0.113785	0.0395204
									0.275927	0.118442	0.0405552
									0.257937	0.125526	0.0370927
									0.219173	0.0737874	0.0196607
									0.351067	0.0732302	0.0352619
									0.22769	0.0641162	0.041391
									0.391622		0.0459281
									0.216706		0.0278991
									0.215273		0.0387642
									0.24158		0.0341078
									0.162022		0.0323168
									0.215193		0.022566
											0.0378887
											0.0553206
											0.047321
											0.0397194
											0.0245162
											0.0232824
											0.0335904
											0.0301676

[truncated: 2 more sheets: ExFig.9g, ExFig.9i]
